# Supplementary material for: Genome-wide pleiotropy and shared biological pathways for resistance to bovine pathogens
Source: PLoS One. 2018 Apr 2;13(4):e0194374. doi: 10.1371/journal.pone.0194374 (PMC5880348; doi:10.1371/journal.pone.0194374)
Supplement: S2 Table — correlations: Genetic correlations among the 14 cow traits analyzed by G-REMLp-value: p-values for Genetic correlations among the 14 cow traits analyzed by G-REMLse: Standard error for Genetic correlations among the 14 cow traits analyzed by G-REML. (XLSX) [file pone.0194374.s002.xlsx]

## Sheet: correlations
	Salmonella	Escherichia coli	Staph. Aureus	Staph. Haemolyticus	Strep. Agalactiae	Strep. Dysgalactiae	Strep. Uberis	Clostridium perfringens	Mycobac. Paratuberculosis	Rotavirus	Trichophyton	Dictyocaulus viviparus	Bovicola bovis	Chorioptic scabies
Salmonella	1	-0.089491	-0.067799	-0.202897	0.095526	-0.398044	-0.069208	0.31526	0.445935	0.11939	0.137137	0.156685	0.180674	-0.161608
Escherichia coli	-0.089491	1	0.713219	-0.413695	0.504095	0.778598	0.453435	0.529131	0.125524	0.143757	0.163208	-0.026791	-0.034344	0.475594
Staph. Aureus	-0.067799	0.713219	1	0.36844	0.34326	0.434688	0.557607	-0.122265	0.13932	0.226847	0.03494	0.167995	0.069664	0.441037
Staph. Haemolyticus	-0.202897	-0.413695	0.36844	1	-0.200081	1	-0.308317	-0.404708	0.370934	-0.160545	0.02073	-0.453609	0.106848	1
Strep. Agalactiae	0.095526	0.504095	0.34326	-0.200081	1	1	0.717701	0.292177	0.277449	-0.074794	0.960567	0.096231	1	-0.248257
Strep. Dysgalactiae	-0.398044	0.778598	0.434688	1	1	1	0.267324	-0.129021	-0.220719	-0.151657	0.063886	-0.684817	-0.459295	1
Strep. Uberis	-0.069208	0.453435	0.557607	-0.308317	0.717701	0.267324	1	0.611701	-0.030279	0.162873	0.228417	-0.190047	0.21363	-0.099982
Clostridium perfringens	0.31526	0.529131	-0.122265	-0.404708	0.292177	-0.129021	0.611701	1	-1	0.108632	0.784269	0.107913	-0.071859	-0.685247
Mycobac. Paratuberculosis	0.445935	0.125524	0.13932	0.370934	0.277449	-0.220719	-0.030279	-1	1	-0.207214	0.515343	-0.084125	0.141567	0.323327
Rotavirus	0.11939	0.143757	0.226847	-0.160545	-0.074794	-0.151657	0.162873	0.108632	-0.207214	1	0.21763	0.440572	0.274349	-0.524292
Trichophyton	0.137137	0.163208	0.03494	0.02073	0.960567	0.063886	0.228417	0.784269	0.515343	0.21763	1	-0.096788	-0.172811	-0.508839
Dictyocaulus viviparus	0.156685	-0.026791	0.167995	-0.453609	0.096231	-0.684817	-0.190047	0.107913	-0.084125	0.440572	-0.096788	1	-0.174945	-0.438018
Bovicola bovis	0.180674	-0.034344	0.069664	0.106848	1	-0.459295	0.21363	-0.071859	0.141567	0.274349	-0.172811	-0.174945	1	0.391527
Chorioptic scabies	-0.161608	0.475594	0.441037	1	-0.248257	1	-0.099982	-0.685247	0.323327	-0.524292	-0.508839	-0.438018	0.391527	1

## Sheet: p-value
	Salmonella	Escherichia coli	Staph. Aureus	Staph. Haemolyticus	Strep. Agalactiae	Strep. Dysgalactiae	Strep. Uberis	Clostridium perfringens	Mycobac. Paratuberculosis	Rotavirus	Trichophyton	Dictyocaulus viviparus	Bovicola bovis	Chorioptic scabies
Salmonella	1	0.3143	0.2933	0.07823	0.3571	0.02794	0.2956	0.1419	0.0354	0.1397	0.2135	0.09169	0.1845	0.1045
Escherichia coli	0.3143	1	4.761e-08	0.03466	0.05676	0.0006152	0.002819	0.08365	0.3486	0.1693	0.2656	0.4452	0.4401	0.06456
Staph. Aureus	0.2933	4.761e-08	1	0.006247	0.03711	0.03579	4.853e-09	0.3392	0.249	0.01085	0.4447	0.1073	0.3298	0.01531
Staph. Haemolyticus	0.07823	0.03466	0.006247	1	0.2481	3.137e-05	0.04074	0.09084	0.01573	0.1024	0.4642	0.00917	0.349	3.676e-05
Strep. Agalactiae	0.3571	0.05676	0.03711	0.2481	1	0.0004129	0.0007481	0.2994	0.2365	0.3588	0.00205	0.3637	3.951e-05	0.2595
Strep. Dysgalactiae	0.02794	0.0006152	0.03579	3.137e-05	0.0004129	1	0.1432	0.394	0.2449	0.2185	0.4201	0.009035	0.07495	0.009569
Strep. Uberis	0.2956	0.002819	4.853e-09	0.04074	0.0007481	0.1432	1	0.03635	0.4522	0.07647	0.112	0.09711	0.1365	0.3461
Clostridium perfringens	0.1419	0.08365	0.3392	0.09084	0.2994	0.394	0.03635	1	0.1041	0.314	0.03212	0.3648	0.4261	0.02569
Mycobac. Paratuberculosis	0.0354	0.3486	0.249	0.01573	0.2365	0.2449	0.4522	0.1041	1	0.09529	0.08959	0.3826	0.3224	0.1382
Rotavirus	0.1397	0.1693	0.01085	0.1024	0.3588	0.2185	0.07647	0.314	0.09529	1	0.1433	0.0005659	0.07414	0.000239
Trichophyton	0.2135	0.2656	0.4447	0.4642	0.00205	0.4201	0.112	0.03212	0.08959	0.1433	1	0.3056	0.1631	0.04369
Dictyocaulus viviparus	0.09169	0.4452	0.1073	0.00917	0.3637	0.009035	0.09711	0.3648	0.3826	0.0005659	0.3056	1	0.1963	0.01344
Bovicola bovis	0.1845	0.4401	0.3298	0.349	3.951e-05	0.07495	0.1365	0.4261	0.3224	0.07414	0.1631	0.1963	1	0.1046
Chorioptic scabies	0.1045	0.06456	0.01531	3.676e-05	0.2595	0.009569	0.3461	0.02569	0.1382	0.000239	0.04369	0.01344	0.1046	1

## Sheet: se
	Salmonella	Escherichia coli	Staph. Aureus	Staph. Haemolyticus	Strep. Agalactiae	Strep. Dysgalactiae	Strep. Uberis	Clostridium perfringens	Mycobac. Paratuberculosis	Rotavirus	Trichophyton	Dictyocaulus viviparus	Bovicola bovis	Chorioptic scabies
Salmonella	0	0.179307	0.119886	0.147742	0.272103	0.214864	0.127224	0.295643	0.267835	0.111555	0.172144	0.121886	0.188435	0.132532
Escherichia coli	0.179307	0	0.146022	0.199358	0.318776	0.227883	0.171606	0.347269	0.326538	0.138057	0.234055	0.179572	0.219144	0.224447
Staph. Aureus	0.119886	0.146022	0	0.136563	0.209949	0.220608	0.099416	0.27086	0.21678	0.088721	0.177339	0.125259	0.150512	0.159231
Staph. Haemolyticus	0.147742	0.199358	0.136563	0	0.286815	0.33974	0.154448	0.323232	0.202628	0.122771	0.219106	0.168932	0.201317	0.111487
Strep. Agalactiae	0.272103	0.318776	0.209949	0.286815	0	0.278235	0.270384	0.540803	0.425135	0.186684	0.335033	0.278039	0.360298	0.368423
Strep. Dysgalactiae	0.214864	0.227883	0.220608	0.33974	0.278235	0	0.216344	0.473592	0.36043	0.197357	0.295073	0.296076	0.284651	0.1836
Strep. Uberis	0.127224	0.171606	0.099416	0.154448	0.270384	0.216344	0	0.313066	0.262192	0.113674	0.182352	0.134041	0.180373	0.176233
Clostridium perfringens	0.295643	0.347269	0.27086	0.323232	0.540803	0.473592	0.313066	0	0.237549	0.228241	0.3692	0.310517	0.370342	0.357724
Mycobac. Paratuberculosis	0.267835	0.326538	0.21678	0.202628	0.425135	0.36043	0.262192	0.237549	0	0.182006	0.392539	0.283706	0.321917	0.310853
Rotavirus	0.111555	0.138057	0.088721	0.122771	0.186684	0.197357	0.113674	0.228241	0.182006	0	0.156359	0.129629	0.133981	0.155655
Trichophyton	0.172144	0.234055	0.177339	0.219106	0.335033	0.295073	0.182352	0.3692	0.392539	0.156359	0	0.184316	0.195291	0.250334
Dictyocaulus viviparus	0.121886	0.179572	0.125259	0.168932	0.278039	0.296076	0.134041	0.310517	0.283706	0.129629	0.184316	0	0.186216	0.166626
Bovicola bovis	0.188435	0.219144	0.150512	0.201317	0.360298	0.284651	0.180373	0.370342	0.321917	0.133981	0.195291	0.186216	0	0.242938
Chorioptic scabies	0.132532	0.224447	0.159231	0.111487	0.368423	0.1836	0.176233	0.357724	0.310853	0.155655	0.250334	0.166626	0.242938	0
