# Supplementary material for: Genome-wide pleiotropy and shared biological pathways for resistance to bovine pathogens
Source: PLoS One. 2018 Apr 2;13(4):e0194374. doi: 10.1371/journal.pone.0194374 (PMC5880348; doi:10.1371/journal.pone.0194374)
Supplement: S3 Table — (XLSX) [file pone.0194374.s003.xlsx]

## Sheet: Sheet1
	rg±se	p-value
	Salmonella in cow
Salmonella in calf	`-0.26±0.09	0.001174
	Trichophyton in cow
Trichophyton in calf	0.18±0.12	0.04903
