# Supplementary material for: Genome-wide pleiotropy and shared biological pathways for resistance to bovine pathogens
Source: PLoS One. 2018 Apr 2;13(4):e0194374. doi: 10.1371/journal.pone.0194374 (PMC5880348; doi:10.1371/journal.pone.0194374)
Supplement: S4 Table — (XLSX) [file pone.0194374.s004.xlsx]

## Sheet: Sheet1
	Birthweight			Average Growth Rate
	rg	se	p-value	rg	se	p-value
Salmonella	-0.004168	0.052983	0.469	-0.313344	0.066756	4.401e-06
Escherichia coli	0.062257	0.105546	0.283	-0.37368	0.136207	0.005579
Bovine respiratory syn.	-0.118237	0.068874	0.04396	-0.24011	0.083577	0.002963
Bovine herpes virus 1	-0.179808	0.082399	0.009549	-0.179649	0.113855	0.06264
Trichophyton	-0.102581	0.051809	0.0248	-0.103664	0.065661	0.06267
Cryptosporidium	0.022991	0.05908	0.3507	0.167975	0.071697	0.0118
Coccidia	-0.090157	0.053801	0.04602	0.091433	0.069854	0.09409
Myiasis	0.093652	0.071376	0.0967	0.045282	0.090612	0.3172
Bovicola bovis	-0.183335	0.08913	0.01905	-0.117259	0.106221	0.1481
