# Supplementary material for: Genome-wide pleiotropy and shared biological pathways for resistance to bovine pathogens
Source: PLoS One. 2018 Apr 2;13(4):e0194374. doi: 10.1371/journal.pone.0194374 (PMC5880348; doi:10.1371/journal.pone.0194374)
Supplement: S5 Table — (XLSX) [file pone.0194374.s005.xlsx]

## Sheet: Sheet1
	Avergae Milk Yield			Fat to protein ratio
	rg	se	p-value	rg	se	p-value
Salmonella	0.091783	0.087976	0.1526	-0.141631	0.084728	0.05356
Escherichia coli	-0.016086	0.115725	0.4469	0.054519	0.112572	0.3236
Staph. Aureus	0.232566	0.07251	0.001115	0.166249	0.068261	0.008468
Staph. Haemolyticus	0.136648	0.102513	0.09411	-0.132183	0.095596	0.08763
Strep. Agalactiae	0.255098	0.184139	0.07281	-0.059792	0.172132	0.3683
Strep. Dysgalactiae	-0.138508	0.153762	0.1868	0.03308	0.151693	0.418
Strep. Uberis	0.20737	0.090521	0.01352	-0.038377	0.086663	0.334
Clos. Perfringens	0.187621	0.169162	0.1409	0.123933	0.174783	0.2462
Mycobac. Paratuberculosis	0.007033	0.171926	0.4839	-0.26801	0.171171	0.05242
Rotavirus	0.107089	0.061547	0.0458	0.114269	0.058569	0.0298
Trichophyton	-0.197133	0.125984	0.06871	0.232374	0.119643	0.03184
Dictyocaulus viviparus	-0.086149	0.090576	0.1746	-0.08783	0.090049	0.1778
Bovicola bovis	0.029032	0.111335	0.403	-0.081372	0.104906	0.2257
Chorioptic scabies	0.007996	0.116391	0.4735	-0.211847	0.113936	0.03106
