# Supplementary material for: Genome-wide pleiotropy and shared biological pathways for resistance to bovine pathogens
Source: PLoS One. 2018 Apr 2;13(4):e0194374. doi: 10.1371/journal.pone.0194374 (PMC5880348; doi:10.1371/journal.pone.0194374)
Supplement: S6 Table — (XLSX) [file pone.0194374.s006.xlsx]

## Sheet: Sheet1
GENES	Salmonella	Escherichia coli	Bovine respiratory syn.	Bovine herpes virus 1	Trichophyton	Cryptosporidium	Coccidia	Myiasis	Bovicola bovis	Salmonella	Escherichia coli	Staph. Aureus	Staph. Haemolyticus	Strep. Agalactiae	Strep. Dysgalactiae	Strep. Uberis	Clostridium perfringens	Mycobac. Paratuberculosis	Rotavirus	Trichophyton	Dictyocaulus viviparus	Bovicola bovis	Chorioptic scabies	average
RRM2B	0.26859	0.089055	0.11793	0.45461	0.65545	0.69188	0.22954	0.19906	0.14449	0.088603	0.65044	0.090584	0.1721	0.51009	0.29216	0.21374	0.05784	0.36585	0.065931	0.35246	0.14935	0.28877	0.33055	0.281699
TAPBP	0.34604	0.35999	0.93837	0.90786	0.029303	0.22265	0.29926	0.056335	0.00059918	0.088536	0.23732	0.08013	0.299	0.13555	0.083628	0.060067	0.82712	0.24188	0.60375	0.6281	0.19454	0.035759	0.51771	0.312761
TRIM26	0.34604	0.35999	0.93837	0.90786	0.029303	0.22265	0.29926	0.056335	0.00059918	0.088536	0.23732	0.08013	0.299	0.13555	0.083628	0.060067	0.82712	0.24188	0.60375	0.6281	0.19454	0.035759	0.51771	0.312761
ZNF527	0.16508	0.53242	0.32451	0.088463	0.48215	0.56997	0.52815	0.29985	0.087357	0.034665	0.19564	0.069157	0.27791	0.12189	0.090902	0.47352	0.93747	0.025831	0.2855	0.69997	0.072147	0.39339	0.55666	0.317939
CLASRP	0.10827	0.12103	0.035917	0.73979	0.050476	0.45912	0.15029	0.36995	0.073461	0.1426	0.87455	0.015463	0.55133	0.68735	0.36743	0.20933	0.12267	0.37394	0.18302	0.268	0.90729	0.36193	0.15492	0.318614
FAM83C	0.10827	0.12103	0.035917	0.73979	0.050476	0.45912	0.15029	0.36995	0.073461	0.1426	0.87455	0.015463	0.55133	0.68735	0.36743	0.20933	0.12267	0.37394	0.18302	0.268	0.90729	0.36193	0.15492	0.318614
HVCN1	0.10827	0.12103	0.035917	0.73979	0.050476	0.45912	0.15029	0.36995	0.073461	0.1426	0.87455	0.015463	0.55133	0.68735	0.36743	0.20933	0.12267	0.37394	0.18302	0.268	0.90729	0.36193	0.15492	0.318614
ODF1	0.42448	0.37305	0.19361	0.52158	0.14369	0.014857	0.26629	0.066781	0.00015851	0.14944	0.2371	0.19205	0.63285	0.19003	0.13575	0.47802	0.28069	0.35281	0.58153	0.97448	0.41147	0.58953	0.1575	0.320337
LRRC17	0.38982	0.37378	0.37433	0.37081	0.23917	0.60628	0.47505	0.076145	0.12159	0.634	0.054235	0.10895	0.31098	0.444	0.29367	0.555	0.10988	0.068993	0.24126	0.22006	0.31875	0.61126	0.37581	0.320601
HAR1A	0.08169	0.64702	0.23642	0.50272	0.29816	0.0045598	0.0087639	0.2845	0.16401	0.11279	0.69552	0.14435	0.38544	0.89407	0.2986	0.67386	0.094468	0.25953	0.55191	0.43409	0.27579	0.31421	0.071126	0.3232
MATN2	0.3508	0.33396	0.14885	0.37445	0.25037	0.21045	0.2271	0.016993	0.58999	0.20138	0.60791	0.061021	0.6434	0.091944	0.60523	0.82535	0.071212	0.67128	0.61463	0.19835	0.078816	0.099024	0.18836	0.324386
RD30	0.69617	0.55464	0.59512	0.31293	0.2402	0.3301	0.23491	0.052439	0.097613	0.89346	0.17346	0.054638	0.23843	0.52198	0.42038	0.78023	0.29538	0.14454	0.17505	0.43869	0.14619	0.2092	0.018139	0.331473
EPS8L2	0.15584	0.57725	0.022641	0.72137	0.52511	0.01161	0.14583	0.40157	0.15246	0.25485	0.88321	0.14045	0.45385	0.012855	0.34315	0.49644	0.36168	0.94882	0.14307	0.50613	0.06803	0.12294	0.22635	0.333718
ROBO1	0.11744	0.76669	0.15639	0.062243	0.5067	0.24613	0.82772	0.10511	0.11853	0.42795	0.23893	0.16762	0.094745	0.036399	0.17644	0.22639	0.80676	0.51074	0.48638	0.40913	0.17889	0.30174	0.73289	0.334868
GDPD3	0.18484	0.48047	0.79621	0.15742	0.47756	0.5732	0.28214	0.081451	0.077479	0.22949	0.5954	0.24166	0.36553	0.093575	0.035028	0.91888	0.064854	0.50815	0.087327	0.30901	0.4084	0.24631	0.53728	0.337029
DDAH1	0.67103	0.49631	0.20517	0.17176	0.27111	0.29458	0.15727	0.011845	0.0069182	0.12576	0.52914	0.6908	0.35642	0.64526	0.26644	0.37408	0.048726	0.39926	0.71262	0.16465	0.40238	0.65901	0.10311	0.33755
DD3051	0.16654	0.20024	0.13945	0.40631	0.32308	0.23311	0.17473	0.76091	0.44913	0.24998	0.68345	0.23952	0.223	0.030022	0.0059381	0.45998	0.59391	0.49648	0.63862	0.38265	0.43848	0.42438	0.053436	0.337972
PHACTR3	0.30413	0.24537	0.075493	0.7684	0.004768	0.083934	0.018805	0.77932	0.42088	0.091279	0.053313	0.42913	0.28246	0.90329	0.468	0.77692	0.25714	0.50367	0.11124	0.18369	0.33922	0.13735	0.54426	0.338351
TMEM266	0.40222	0.64529	0.57915	0.43093	0.1413	0.45141	0.068665	0.069891	0.56321	0.13325	0.10444	0.62295	0.20201	0.11437	0.065576	0.66541	0.42808	0.066577	0.41377	0.38572	0.042888	0.42908	0.78249	0.339508
PLEKHA4	0.72569	0.13163	0.18023	0.28799	0.19521	0.45111	0.32647	0.43158	0.33389	0.51449	0.93547	0.64351	0.36246	0.50026	0.43053	0.22618	0.22956	0.46494	0.15868	0.78047	0.44977	0.12369	0.7092	0.417087
