# Supplementary material for: Genome-wide pleiotropy and shared biological pathways for resistance to bovine pathogens
Source: PLoS One. 2018 Apr 2;13(4):e0194374. doi: 10.1371/journal.pone.0194374 (PMC5880348; doi:10.1371/journal.pone.0194374)
Supplement: S7 Table — (XLSX) [file pone.0194374.s007.xlsx]

## Sheet: Sheet1
Pathways	Salmonella	Escherichia coli	Bovine respiratory syn.	Bovine herpes virus 1	Trichophyton	Cryptosporidium	Coccidia	Myiasis	Bovicola bovis	Salmonella	Escherichia coli	Staph. Aureus	Staph. Haemolyticus	Strep. Agalactiae	Strep. Dysgalactiae	Strep. Uberis	Clostridium perfringens	Mycobac. Paratuberculosis	Rotavirus	Trichophyton	Dictyocaulus viviparus	Bovicola bovis	Chorioptic scabies	Average
Reactome pre-notch transcription and translation	2.4308e-06	9.7893e-06	0.002273	0.00079731	0.015709	0.024639	0.063456	0.0088379	0.0083893	0.74594	0.014893	0.49738	4.0635e-05	0.02444	0.029709	0.097002	2.4432e-05	5.0433e-06	0.02931	0.00086113	0.0105	0.03542	0.029929	0.0712856
Biocarta B-lymphocyte pathway	2.0051e-05	0.069108	0.15574	0.061525	0.038928	0.036375	0.018815	0.016372	0.020379	0.15878	0.02894	0.92604	0.018786	0.050133	0.089777	0.29431	0.027686	7.1998e-05	0.056063	0.11244	0.046084	0.14984	0.077424	0.10668
Biocarta Cell cycle pathway	0.00011675	0.22572	0.042097	0.064333	0.10518	0.32234	0.08371	0.045446	0.059624	0.22462	0.05119	0.023953	0.48307	0.11252	0.43575	0.36756	0.0060457	0.0092438	0.12729	0.25765	0.058557	0.12671	0.1614	0.147571
KEGG Graft versus host disease	0.019906	0.27239	0.20962	0.067915	0.15965	0.63295	0.030149	0.04629	0.09647	0.29368	0.11039	0.79752	0.17685	0.14849	0.38065	0.16671	0.079421	0.59903	0.13254	0.38758	0.085076	0.028686	0.19244	0.222365
Biocarta Extrinsic pathway	0.041474	0.30283	0.41536	0.16447	0.25832	0.20204	0.14077	0.24828	0.17822	0.34998	0.16355	0.41279	0.033994	0.26126	0.99205	0.41629	0.14597	0.39925	0.18825	0.15633	0.25121	0.24849	0.22836	0.269545
Reactome nuclear signaling by ERBB4	0.022446	0.30554	0.34867	0.1239	0.15591	0.63132	0.23528	0.24841	0.12016	0.095096	0.11582	0.87672	0.41734	0.16066	0.89889	0.23151	0.066422	0.33767	0.16519	0.32097	0.092761	0.15491	0.21968	0.275882
Biocarta IL22bp pathway	0.074125	0.32177	0.42462	0.17887	0.27838	0.5709	0.21718	0.40292	0.1694	0.51964	0.23579	0.042018	0.057481	0.21679	0.84831	0.057883	0.16775	0.54699	0.19332	0.42147	0.29436	0.34185	0.48337	0.307182
Biocarta IL7 pathway	0.1218	0.32289	0.47148	0.29866	0.29933	0.32584	0.14891	0.52469	0.1591	0.63583	0.22201	0.60872	0.61142	0.51163	0.76854	0.11635	0.53327	0.28451	0.26775	0.199	0.37087	0.38002	0.55233	0.37978
KEGG Primary immunodeficiency	0.22679	0.46534	0.5563	0.51944	0.40084	0.48651	0.48667	0.56537	0.25226	0.067279	0.26895	0.72893	0.53976	0.32599	0.94006	0.23947	0.53639	0.25416	0.25214	0.63202	0.42203	0.549	0.61757	0.449273
Reactome common pathway	0.1437	0.39857	0.47978	0.43185	0.39011	0.61268	0.29772	0.53044	0.22528	0.51033	0.29132	0.46628	0.67299	0.64875	0.83523	0.40815	0.48911	0.6104	0.27858	0.59325	0.24344	0.51541	0.57919	0.463155
Reactome Antiviral mechanism by IFN stimulated genes	0.38335	0.53401	0.86233	0.64116	0.43149	0.26072	0.46573	0.60655	0.457	0.090802	0.37802	0.10882	0.33746	0.54515	0.84944	0.59218	0.29143	0.040895	0.36864	0.22957	0.8364	0.62159	0.88243	0.470225
KEGG Vibrio Cholerae infection	0.35626	0.45595	0.70175	0.56798	0.41132	0.37631	0.48071	0.58305	0.31796	0.70462	0.44029	0.59568	0.44486	0.49254	0.77842	0.52819	0.33635	0.54005	0.35842	0.5947	0.43246	0.55654	0.887	0.519192
KEGG Leishmania infection	0.43003	0.62765	0.63547	0.76829	0.43825	0.694	0.55938	0.69368	0.78863	0.28479	0.9995	0.27891	0.52822	0.40238	0.30837	0.75797	0.70964	0.54697	0.42578	0.35257	0.53126	0.6702	0.73509	0.57248
KEGG Intestinal immune network for IGA production	0.38945	0.56464	0.78119	0.67218	0.44379	0.66933	0.45108	0.64348	0.65207	0.64654	0.46303	0.8611	0.35243	0.60876	0.62164	0.65445	0.63606	0.4528	0.39234	0.69198	0.89903	0.62338	0.80661	0.607711
KEGG T-cell receptor signaling pathway	0.48756	0.67504	0.8378	0.76494	0.4089	0.72299	0.75452	0.71329	0.9333	0.80494	0.99351	0.26316	0.45737	0.28734	0.70379	0.85136	0.6545	0.47069	0.5473	0.15517	0.90949	0.67836	0.99865	0.65539
Reactome APOBEC3G mediated resistance to HIV1 infection	0.54544	0.67122	0.63081	0.80551	0.537	0.75856	0.95213	0.76495	0.98363	0.88437	0.66365	0.19787	0.02905	0.53416	0.89435	0.90875	0.61016	0.40099	0.55149	0.65404	0.77542	0.74384	0.87666	0.668437
Reactome latent infection of homo sapiens with mycobacterium tuberculosis	0.56941	0.77526	0.83566	0.89114	0.57129	0.72969	0.63795	0.81371	0.77386	0.8453	0.66146	0.08106	0.50765	0.7086	0.67248	0.91766	0.67509	0.37569	0.56483	0.77676	0.7594	0.78607	0.96484	0.691081
Reactome translocation of zap 70 to immunological synapse	0.64213	0.7856	0.78966	0.90554	0.8423	0.88517	0.77763	0.82791	0.99837	0.96087	0.93041	0.47126	0.60107	0.77769	0.6085	0.93579	0.76052	0.69729	0.69616	0.85881	0.95228	0.85163	0.90963	0.802879
KEGG Pathogenic Escherichia-coli infection	0.82522	0.97401	0.97517	0.89902	0.93528	0.88414	0.78002	0.95755	0.90677	0.83422	0.61988	0.042437	0.51516	0.92306	0.9491	0.99266	0.79534	0.81669	0.87692	0.83387	0.62753	0.84024	0.99332	0.817287
Reactome immunoregulatory interactions between a lymphoid and a non-lymphoid cell	0.69915	0.97816	0.99893	0.91559	0.98234	0.92213	0.7892	0.92993	0.67315	0.85319	0.70511	0.78458	0.18774	0.97445	0.88942	0.99721	0.96022	0.73425	0.91282	0.90907	0.52593	0.90577	0.82974	0.828612
